# Supplementary material for: The Comprehensive Repair–Inflammation Index (CRII) Predicts Tooth Extraction After Chemoradiotherapy: A Continuous and Nonlinear Modeling Analysis
Source: J Clin Med. 2026 May 14;15(10):3777. doi: 10.3390/jcm15103777 (PMC13208061; doi:10.3390/jcm15103777)
Supplement: Supplementary file 1 [file jcm-15-03777-s001.zip]

Archive with 1 entries (1 files):
- jcm-4289008-supplementary.pdf
